# Supplementary material for: Spatial-Controlled Coating of Pro-Angiogenic Proteins on 3D Porous Hydrogels Guides Endothelial Cell Behavior
Source: Int J Mol Sci. 2022 Nov 23;23(23):14604. doi: 10.3390/ijms232314604 (PMC9737628; doi:10.3390/ijms232314604)
Supplement: Supplementary file 1 [file ijms-23-14604-s001.zip]

Archive with 1 entries (1 files):
- ijms-2006233-supplementary.pdf
